# Supplementary material for: Growth-Promoting Effects of Dark Septate Endophytes Fungus Acrocalymma on Tomato (Solanum lycopersicum)
Source: J Fungi (Basel). 2025 Jul 7;11(7):510. doi: 10.3390/jof11070510 (PMC12295389; doi:10.3390/jof11070510)
Supplement: Supplementary file 1 [file jof-11-00510-s001.zip]

Archive with 1 entries (1 files):
- jof-3703501-supplementary.xls
