# Supplementary material for: Growth-Promoting Effects of Dark Septate Endophytes Fungus Acrocalymma on Tomato (Solanum lycopersicum)
Source: J Fungi (Basel). 2025 Jul 7;11(7):510. doi: 10.3390/jof11070510 (PMC12295389; doi:10.3390/jof11070510)
Supplement: Supplementary file 1 [file jof-11-00510-s001.zip › jof-3703501-supplementary.xls]

## Sheet: map_coordinate
coordinate_id	longitude	latitude
coor-1	120.8	23.51
coor-2	79.9373	12.7513
coor-3	113.26	23.13
coor-4	113.26	24.13
coor-5	113.26	24.13
coor-6	113.26	24.13
coor-7	113.26	24.13
coor-8	98.48	18.59
coor-9	98.48	18.59
coor-10	98.48	18.59
coor-11	98.48	18.59
coor-12	104.195	35.8617
coor-13	100.993	15.87
coor-14	104.195	35.8617
coor-15	99.123	16.877
coor-16	104.195	35.8617
coor-17	104.195	35.8617
coor-18	104.195	35.8617
coor-19	104.195	35.8617
coor-20	102.83	24.746
coor-21	-76.8986	39.0289
coor-22	100.993	15.87
coor-23	100.993	15.87
coor-24	100.993	15.87
coor-25	97.72	17.33
coor-26	31.7	26.55
coor-28	102.55	24.35
coor-29	106.63	26.6476
coor-30	100.797	22.0083
coor-31	100.797	22.0083
coor-32	145.77	-16.92
coor-33	133.775	-25.2744
coor-34	102.824	24.9383
coor-35	77.23	28.61
coor-36	77.5523	28.7084
coor-37	102.718	25.0603
coor-38	99.5235	14.035
coor-39	117.201	38.9948
coor-40	121.743	25.1416
coor-41	-118.144	34.1478
coor-42	101.09	4.59
coor-43	102.824	24.9383
coor-44	78.9629	20.5937
coor-45	106.67	26.42
coor-46	106.723	26.5784
coor-47	106.723	26.5784
coor-48	106.723	26.5784
coor-49	103.38	23.36
coor-50	104.195	35.8617
coor-51	100.993	15.87
coor-52	100.993	15.87
coor-53	98.98	18.79
coor-54	100.993	15.87
coor-55	152.06	-28.21
coor-56	100.993	15.87
coor-57	77.082	11.613
coor-58	77.1539	11.5964
coor-59	77.0481	11.5476
coor-60	77.141	11.5969
coor-61	121.508	31.1773
coor-62	121.547	29.872
coor-63	121.448	37.6243
coor-64	106.8	26.6
coor-65	100.225	25.5972
coor-66	113.281	23.1262
coor-67	119.952	30.0524
coor-68	46.724	24.7118
coor-69	46.6744	24.7136
coor-70	127.489	36.6404
coor-71	121.508	31.1773
coor-72	121.53	25.0174
coor-73	116.407	39.9042
coor-74	102.707	25.0117
coor-75	102.707	25.0117
coor-76	-99.834	19.912
coor-77	-99.834	19.912
coor-78	-99.834	19.912
coor-79	74.865	32.7262
coor-80	102.763	25.1256
coor-81	102.707	25.0117
coor-82	102.707	25.0117
coor-83	120.227	22.9986
coor-84	138.419	-30
coor-85	138.419	-30
coor-86	138.419	-30
coor-87	138.419	-30
coor-88	138.419	-30
coor-89	138.419	-30
coor-90	138.419	-30
coor-91	138.419	-30
coor-92	103.83	30.05
coor-93	103.93	30.7507
coor-94	98.98	18.79
coor-95	128.592	35.8711
coor-96	104.195	35.8617
coor-97	103.93	30.7507
coor-98	103.93	30.7507
coor-99	99.8342	19.9364
coor-100	104.195	35.8617
coor-101	99.8342	19.9364
coor-102	100.993	15.87
coor-103	101.976	4.2105
coor-104	102.55	24.35
coor-105	121.44	37.46
coor-106	115.517	38.8727
coor-107	102.792	24.8178
coor-108	115.517	38.8727
coor-109	99.123	16.877
coor-110	115.517	38.8727
coor-111	115.517	38.8727
coor-112	115.517	38.8727
coor-113	115.517	38.8727
coor-114	120.227	22.9986
coor-115	120.227	22.9986
coor-116	120.227	22.9986
coor-117	78.9629	20.5937
coor-118	100.3	21.3
coor-119	102.83	24.746
coor-120	29.2	25.3
coor-121	29.2	25.3
coor-122	19.411	46.872
coor-123	102.83	24.746
coor-124	107.365	22.3761
coor-125	115.515	38.857
coor-126	-36.22	-8.52
coor-127	-40.4983	-7.5761
coor-128	113.34	23.158
coor-129	113.34	23.158
coor-130	113.34	23.158
coor-131	114.017	33.5763
coor-132	114.017	33.5763
coor-133	114.017	33.5763
coor-134	114.017	33.5763
coor-135	114.017	33.5763
coor-136	53.688	32.4279
coor-137	104.195	35.8617
coor-138	104.195	35.8617
coor-139	108.069	34.2844
coor-140	108.069	34.2844
coor-141	115.482	38.8767
coor-142	79.0882	21.1458
coor-143	79.0882	21.1458
coor-144	79.0882	21.1458
coor-145	79.0882	21.1458
coor-146	-102.553	23.6345
coor-147	-102.553	23.6345
coor-148	-102.553	23.6345
coor-149	-102.553	23.6345
coor-150	-102.553	23.6345
coor-151	-102.553	23.6345
coor-152	-102.553	23.6345
coor-153	-102.553	23.6345
coor-154	-102.553	23.6345
coor-155	-102.553	23.6345
coor-156	-102.553	23.6345
coor-157	-102.553	23.6345
coor-158	-102.553	23.6345
coor-159	-102.553	23.6345
coor-160	-102.553	23.6345
coor-161	-102.553	23.6345
coor-162	-102.553	23.6345
coor-163	-102.553	23.6345
coor-164	-102.553	23.6345
coor-165	-102.553	23.6345
coor-166	-102.553	23.6345
coor-167	-102.553	23.6345
coor-168	-102.553	23.6345
coor-169	-102.553	23.6345
coor-170	-102.553	23.6345
coor-171	-102.553	23.6345
coor-172	-102.553	23.6345
coor-173	-102.553	23.6345
coor-175	112.442	34.6697
coor-176	104.195	35.8617
coor-177	30.8025	26.8201
coor-178	30.8025	26.8201
coor-179	120.121	30.2636
coor-180	116.477	31.762
coor-181	-8.6461	42.4233
coor-182	78.9629	20.5937
coor-183	120.155	30.1836
coor-184	172.468	-43.646
coor-185	108.325	22.8468
coor-186	-76.6122	2.4444
coor-187	104.195	35.8617
coor-188	104.195	35.8617
coor-189	-3.7492	40.4637
coor-190	104.195	35.8617
coor-191	104.195	35.8617
coor-192	78.13	13.13
coor-193	106.711	26.598
coor-194	106.711	26.598
coor-195	110.3	25.2822
coor-196	121.213	24.9676
coor-197	121.213	24.9676
coor-198	106.711	26.598
coor-199	106.711	26.598
coor-200	59.6167	36.295
coor-201	14.5051	46.0511
coor-202	-119.287	45.8452
coor-203	51.389	35.741
coor-204	-100.316	25.6866
coor-205	127.29	36.635
coor-206	114.481	38.036
coor-207	121.294	24.972
coor-208	121.234	24.9681
coor-209	114.481	38.036
coor-210	114.481	38.036
coor-211	114.481	38.036
coor-212	114.481	38.036
coor-213	3.3	7.1
coor-214	115.517	38.8727
coor-215	115.48	38.87
coor-216	115.48	38.87
coor-217	115.48	38.87
coor-218	115.5	38.88
coor-219	115.5	38.88
coor-220	115.479	38.8734
coor-221	115.479	38.873
coor-222	115.479	38.873
coor-223	115.479	38.873
coor-224	115.479	38.873
coor-225	-5.662	40.964
coor-226	102.234	2.907
coor-227	113.921	-0.7893
coor-228	113.921	-0.7893
coor-229	118.893	32.049
coor-230	112.452	34.627
coor-231	-56.1	-15.6
coor-232	76.53	9.598
coor-233	58.345	23.613
coor-234	58.345	23.613
coor-235	107.008	40.3305
coor-236	150.69	-33.74
coor-237	-81.249	43.0018
coor-238	-81.249	43.0018
coor-239	-81.249	43.0018
coor-240	-81.249	43.0018
coor-241	-108.72	34.36
coor-242	-108.72	34.36
coor-243	112.55	37.87
coor-244	112.552	37.8696
coor-245	112.55	37.87
coor-246	36.82	-1.29
coor-247	-85.5764	10.8469
coor-248	-85.5764	10.8469
coor-249	-85.5764	10.8469
coor-250	-85.5764	10.8469
coor-251	127.767	35.9078
coor-252	-79.3832	43.6532
coor-253	-74.2973	4.5709
coor-254	-3.7492	40.4637
coor-255	-3.7492	40.4637
coor-256	-3.7492	40.4637
coor-257	-3.7492	40.4637
coor-258	-3.7492	40.4637
coor-259	-3.7492	40.4637
coor-260	-3.7492	40.4637
coor-261	-3.7492	40.4637
coor-262	-3.7492	40.4637
coor-263	-3.7492	40.4637
coor-264	-3.7492	40.4637
coor-265	-3.7492	40.4637
coor-266	103.41	22.58
coor-267	-43.9678	-19.87
coor-268	99.59	26.15
coor-269	102.792	24.8178
coor-270	111.7	27.61
coor-271	116.179	23.2917
coor-272	116.179	23.2917
coor-273	116.179	23.2917
coor-274	116.179	23.2917
coor-275	116.179	23.2917
coor-276	116.179	23.2917
coor-277	116.179	23.2917
coor-278	116.179	23.2917
coor-279	116.179	23.2917
coor-280	116.179	23.2917
coor-281	19.4432	46.8914
coor-282	19.4432	46.8914
coor-283	19.4432	46.8914
coor-284	19.4432	46.8914
coor-285	19.4432	46.8914
coor-286	19.4432	46.8914
coor-287	19.4432	46.8914
coor-288	19.4432	46.8914
coor-289	19.4432	46.8914
coor-290	19.4432	46.8914
coor-291	19.4432	46.8914
coor-292	19.4432	46.8914
coor-293	19.4432	46.8914
coor-294	19.4432	46.8914
coor-295	19.4432	46.8914
coor-296	19.4432	46.8914
coor-297	19.4432	46.8914
coor-298	19.4432	46.8914
coor-299	19.4432	46.8914
coor-300	19.4432	46.8914
coor-301	19.4432	46.8914
coor-302	19.4432	46.8914
coor-303	19.4432	46.8914
coor-304	19.4432	46.8914
coor-305	19.4432	46.8914
coor-306	19.4432	46.8914
coor-307	19.4432	46.8914
coor-308	19.4432	46.8914
coor-309	19.4432	46.8914
coor-310	19.4432	46.8914
coor-311	19.4432	46.8914
coor-312	19.4432	46.8914
coor-313	19.4432	46.8914
coor-314	19.4432	46.8914
coor-315	19.4432	46.8914
coor-316	19.4432	46.8914
coor-317	19.4432	46.8914
coor-318	19.4432	46.8914
coor-319	-87.5301	38.677
coor-320	-87.5301	38.677
coor-321	-87.5301	38.677
coor-322	-87.5301	38.677
coor-323	117.284	34.2058
coor-324	-47.38	-22.42
coor-325	-76.9037	39.0425
